# Supplementary material for: Verbascum ponticum (Stef.) Extract Induces Lung Cancer Apoptosis via Mitochondrial-Dependent Apoptosis Pathway
Source: Life (Basel). 2024 Nov 20;14(11):1520. doi: 10.3390/life14111520 (PMC11595628; doi:10.3390/life14111520)
Supplement: Supplementary file 1 [file life-14-01520-s001.zip]

Archive with 1 entries (1 files):
- life-3144726-supplementary.pdf
